# Supplementary material for: Cost of Health-Related Work Productivity Loss among Fly-In Fly-Out Mining Workers in Australia
Source: Int J Environ Res Public Health. 2022 Aug 15;19(16):10056. doi: 10.3390/ijerph191610056 (PMC9408090; doi:10.3390/ijerph191610056)
Supplement: Supplementary file 1 [file ijerph-19-10056-s001.zip]

Archive with 4 entries (4 files):
- Supplementary Information S1.pdf
- Supplementary Information S2.pdf
- Supplementary Information S3.pdf
- Supplementary Information S4.pdf
